# Supplementary material for: RALP1 is essential for schizont maturation and erythrocyte invasion in Plasmodium falciparum
Source: Parasit Vectors. 2026 Mar 6;19:158. doi: 10.1186/s13071-026-07329-w (PMC13078051; doi:10.1186/s13071-026-07329-w)
Supplement: Supplementary file 1 — Table S1. Primers were designed to amplify the homology arms for CRISPR/Cas9-mediated integration of the ha-glmS cassette at the 3′ end of the ralp1 gene. Additional primers were used for diagnostic PCR to verify successful genomic integration in the ralp1-ha-glmS parasite. [file 13071_2026_7329_MOESM1_ESM.xlsx]

## Sheet: Sheet1
Supplementary Table S1. Primers used for plasmid construction and PCR verification
Primer Name	Sequence (5'→3')	Purpose	Target region	Amplicon size(bp)
RALP1-gRNA-F	TAAGTATATAATATTGTTATAGAAATGATTTTTCAgttttagagctagaa	gRNA assembly	sgRNA sequence	50
RALP1-gRNA-R	ttctagctctaaaacTGAAAAATCATTTCTATAACAATATTATATACTTA
RALP1LHR-F	GCCCTAGTCTAGGGcGCGCCAACGTGTAGATTTAGCCC	Homology arm PCR	ralp1 locus	588
RALP1LHR-R	ACCGCTGCGGCAGCCTCGAGAAAAAGCTCAAATAAGACTTTGT
RALP1RHR-F	AATTAAAAAAAAATAAATAAAAAAAAAAAAAAAATAAATAAATAAAAAAAAAAAAG			656
RALP1RHR-R	TTTTTTACAAAATGCTTAAGCATACCTAAAATACCATGTGC
RALP1-HA-glmS-F	CTCGAGGCTGCCGCAGCGGT	Construction of glmS conditional knockdown cassette	Template plasmid containing ha-glmS	401
RALP1-HA-glmS-R	TTATTTATTTTTTTTTAATTGCGGCCGCGTCCCCTCCTAC
RALP1LHR2-R	CTTCATTGATTCGTTTAATTTAAACTTTTTGTTATC	sgRNA target site (silent mutation)	PAM / sgRNA site	N.A.
RALP1RHR2-F	TTAAACGAATCAATGAAGAATCATTTCTATAACATTTTTGTTAAAGAAAC
Check-F	TTGAAGTATTGATGGGTAAATC	Diagnostic PCR for ralp1–ha-glmS integration	ralp1 locus	N.A.
Check-R1	TTTCTCTTTGTTCAAGGAGTC		glmS integration site
Check-R2	CATACCTAAAATACCATGTGC		ralp1 locus
