# Supplementary material for: RALP1 is essential for schizont maturation and erythrocyte invasion in Plasmodium falciparum
Source: Parasit Vectors. 2026 Mar 6;19:158. doi: 10.1186/s13071-026-07329-w (PMC13078051; doi:10.1186/s13071-026-07329-w)
Supplement: Supplementary file 2 — Table S2. Differentially expressed genes (DEGs) in Plasmodium falciparum 3D7 parasites at the ring and schizont stages. [file 13071_2026_7329_MOESM2_ESM.xlsx]

## Sheet: R-up
ID	log2FoldChange	pvalue	Gene Name	Product Description
PF3D7_0213200	4.9537	7.17254e-06	N/A	mitochondrial respiratory chain complex II subunit, putative
PF3D7_0300100	4.96449	2.03133e-05	VAR	erythrocyte membrane protein 1, PfEMP1
PF3D7_0531800	4.29134	5.81285e-05	N/A	5.8S ribosomal RNA
PF3D7_0725800	4.07843	0.000113999	N/A	5.8S ribosomal RNA
PF3D7_1411600	2.90705	0.00402098	Obg1	GTP-binding protein Obg1
PF3D7_0112300	2.82234	0.00477572	N/A	18S ribosomal RNA
PF3D7_1148600	2.79202	0.00519121	N/A	18S ribosomal RNA
PF3D7_1301400	2.79136	0.00519802	HYP12	Plasmodium exported protein (hyp12), unknown function
PF3D7_1371000	2.78553	0.00528437	N/A	18S ribosomal RNA
PF3D7_1369800	4.01991	0.00658139	N/A	tRNA Arginine
PF3D7_0731300	2.618	0.00833488	PfG174	Plasmodium exported protein (PHISTb), unknown function
PF3D7_1372000	2.54022	0.0104772	N/A	Plasmodium exported protein (PHISTa), unknown function
PF3D7_0217000	2.37851	0.0155348	N/A	conserved Plasmodium membrane protein, unknown function
PF3D7_1148700	2.33655	0.0172743	GEXP12	Plasmodium exported protein (PHISTc), unknown function
PF3D7_0936800	2.31193	0.0184061	N/A	Plasmodium exported protein (PHISTc), unknown function
PF3D7_1139300	2.26628	0.0206432	AP2-G5	AP2 domain transcription factor AP2-G5
PF3D7_0725600	2.24196	0.0218622	N/A	18S ribosomal RNA
PF3D7_0531600	2.2116	0.0235648	N/A	18S ribosomal RNA
PF3D7_0532300	2.1952	0.0245505	N/A	Plasmodium exported protein (PHISTb), unknown function
PF3D7_1480000	6.2074	0.0294118	RIF	rifin
PF3D7_0726200	2.07537	0.0333661	FIKK7.1	serine/threonine protein kinase, FIKK family
PF3D7_1141100	2.06021	0.0351194	N/A	conserved Plasmodium protein, unknown function
PF3D7_0112700	2.03717	0.0359166	N/A	28S ribosomal RNA
PF3D7_1371300	1.99453	0.0397301	N/A	28S ribosomal RNA
PF3D7_1148640	1.98705	0.0404294	N/A	28S ribosomal RNA
PF3D7_1126800	1.95058	0.0468866	SR-MG	alternative splicing factor SR-MG, putative

## Sheet: R-down
ID	log2FoldChange	pvalue	Gene Name	Product Description
PF3D7_0220900	-5.14847	0.000110265	N/A	Plasmodium exported protein, unknown function, pseudogene
PF3D7_0606300	-5.02842	0.000159941	N/A	conserved Plasmodium protein, unknown function
PF3D7_0629000	-7.51285	0.00148313	GNA1	glucosamine 6-phosphate N-acetyltransferase
PF3D7_1418600	-3.07259	0.00346941	N/A	5S ribosomal RNA
PF3D7_0501700	-3.65686	0.00456664	APC3	anaphase-promoting complex subunit 3, putative
PF3D7_0102100	-7.0464	0.00474308	N/A	stevor, pseudogene
PF3D7_0929600	-2.85656	0.00479488	N/A	G2 protein, putative
PF3D7_1418500	-2.9046	0.00556031	N/A	5S ribosomal RNA
PF3D7_1255100	-4.58178	0.00658139	RIF	rifin
PF3D7_0832100	-6.93184	0.00748908	RIF	rifin, pseudogene
PF3D7_0214500	-2.67262	0.00763035	N/A	conserved Plasmodium protein, unknown function
PF3D7_0500300	-3.51066	0.0109637	RIF	rifin, pseudogene
PF3D7_0605700	-2.56656	0.0115246	N/A	conserved Plasmodium protein, unknown function
PF3D7_0800300	-2.50264	0.0122408	VAR	erythrocyte membrane protein 1, PfEMP1
PF3D7_1418700	-2.5771	0.0123323	N/A	5S ribosomal RNA
PF3D7_0400300	-6.67116	0.0123839	RIF	rifin
PF3D7_1100600	-6.67116	0.0123839	N/A	Plasmodium exported protein (PHISTa), unknown function, pseudogene
PF3D7_1479400	-6.67116	0.0123839	RIF	rifin
PF3D7_0901500	-3.27999	0.0128396	RIF	rifin
PF3D7_1216600	-2.51238	0.013097	CelTOS	cell traversal protein for ookinetes and sporozoites
PF3D7_0814600	-2.48049	0.0134056	SIMP	structural integrity maintenance protein SIMP, putative
PF3D7_1442800	-2.51174	0.0135899	N/A	conserved Plasmodium protein, unknown function
PF3D7_1140000	-2.51668	0.0144861	CA	carbonic anhydrase
PF3D7_1425000	-2.62133	0.0154005	N/A	Plasmodium RNA of unknown function RUF4
PF3D7_1401050	-6.52073	0.0162539	N/A	erythrocyte membrane protein 1 (PfEMP1), exon 2, pseudogene
PF3D7_1438300	-6.52073	0.0162539	N/A	tRNA Methionine
PF3D7_1142900	-2.37422	0.0170417	N/A	conserved Plasmodium protein, unknown function
PF3D7_0937700	-3.12878	0.0172414	RIF	rifin
PF3D7_0201200	-3.21315	0.0193372	RIF	rifin
PF3D7_0115200	-6.35277	0.0216718	RIF	rifin
PF3D7_0200700	-6.35277	0.0216718	RIF	rifin
PF3D7_0500400	-6.35277	0.0216718	RIF	rifin
PF3D7_0600700	-6.35277	0.0216718	RIF	rifin
PF3D7_0632200	-6.35277	0.0216718	RIF	rifin
PF3D7_0632400	-6.35277	0.0216718	RIF	rifin
PF3D7_0700600	-6.35277	0.0216718	N/A	Plasmodium exported protein, unknown function, pseudogene
PF3D7_0900500	-6.35277	0.0216718	RIF	rifin
PF3D7_1103300	-6.35277	0.0216718	N/A	tRNA Leucine
PF3D7_1300200	-6.35277	0.0216718	RIF	rifin
PF3D7_1137800	-2.26896	0.0221857	SPELD	sporozoite surface protein essential for liver stage development, putative
PF3D7_0206800	-2.23278	0.0223737	MSP2	merozoite surface protein 2
PF3D7_1424700	-2.58102	0.024398	N/A	small nucleolar RNA snoR29
PF3D7_1148200	-2.18344	0.0257924	N/A	non-coding RNA
PF3D7_0621350	-2.22256	0.0269148	SYS1	protein SYS1, putative
PF3D7_1008300	-2.50445	0.0270661	RPT2	26S protease regulatory subunit 4, putative
PF3D7_1475800	-2.17931	0.0275368	N/A	conserved Plasmodium protein, unknown function
PF3D7_1005800	-2.13114	0.0300047	N/A	conserved Plasmodium membrane protein, unknown function
PF3D7_0530500	-2.47647	0.0302053	N/A	conserved Plasmodium membrane protein, unknown function
PF3D7_0610400	-2.09667	0.0311632	H3	histone H3
PF3D7_1348700	-2.26012	0.0317727	WDR16	WD repeat-containing protein 16, putative
PF3D7_1413000	-2.4615	0.0318173	N/A	conserved Plasmodium protein, unknown function
PF3D7_1219700	-2.12201	0.0332237	RKIP	raf kinase inhibitor
PF3D7_0934200	-2.06789	0.0349299	N/A	conserved protein, unknown function
PF3D7_0605600	-2.0778	0.0351205	N/A	nucleoside diphosphate kinase, putative
PF3D7_1330900	-2.16991	0.0354902	N/A	small nucleolar RNA snoR17
PF3D7_1316700	-2.1332	0.0363865	N/A	conserved protein, unknown function
PF3D7_0912200	-2.76846	0.0391507	N/A	conserved protein, unknown function
PF3D7_1147200	-2.05089	0.0396179	N/A	tubulin--tyrosine ligase, putative
PF3D7_0614600	-2.05116	0.039801	N/A	conserved Plasmodium protein, unknown function
PF3D7_1479100	-6.16264	0.040724	N/A	Plasmodium exported protein, unknown function
PF3D7_1035200	-1.9821	0.0408356	N/A	S-antigen
PF3D7_1206400	-2.08659	0.0428118	TUM1	thiosulfate sulfurtransferase, putative
PF3D7_1371500	-2.11241	0.0431009	N/A	probable protein, unknown function
PF3D7_1463600	-2.21203	0.0431049	N/A	conserved Plasmodium protein, unknown function
PF3D7_1367900	-2.28567	0.0450985	N/A	conserved Plasmodium protein, unknown function
PF3D7_0304600	-1.95757	0.0455177	CSP	circumsporozoite (CS) protein
PF3D7_0604400	-2.83791	0.0461582	N/A	conserved protein, unknown function
PF3D7_1101100	-2.83791	0.0461582	RIF	rifin
PF3D7_1400700	-2.83791	0.0461582	N/A	stevor
PF3D7_1230100	-1.94575	0.0473474	TLAP1	thioredoxin-like associated protein 1, putative
PF3D7_0909500	-1.93349	0.0473893	SPM1	subpellicular microtubule protein 1, putative
PF3D7_0723300	-1.9138	0.0482717	N/A	conserved protein, unknown function
PF3D7_1138300	-2.03951	0.0483183	N/A	conserved protein, unknown function
PF3D7_1010400	-1.92765	0.0491813	N/A	MORN repeat protein, putative
PF3D7_0800800	-1.92063	0.0494615	N/A	Plasmodium exported protein (hyp7), unknown function
PF3D7_1029700	-2.07144	0.0498052	N/A	conserved Plasmodium protein, unknown function

## Sheet: S-up
ID	log2FoldChange	pvalue	Gene Name	Product Description
PF3D7_0531800	4.19833	7.80804e-05	N/A	5.8S ribosomal RNA
PF3D7_0725800	4.14187	9.3335e-05	N/A	5.8S ribosomal RNA
PF3D7_1418800	3.43347	0.000844312	N/A	signal recognition particle RNA
PF3D7_0216200	3.3116	0.00120428	N/A	Alba domain-containing protein, putative
PF3D7_0711800	7.154	0.00312152	N/A	Plasmodium RNA of unknown function RUF6
PF3D7_0711600	7.00312	0.00474308	N/A	Plasmodium RNA of unknown function RUF6
PF3D7_1300900	7.00312	0.00474308	N/A	stevor
PF3D7_0324200	6.92132	0.00592885	EPF3	exported protein family 3
PF3D7_0112300	2.74262	0.0059455	N/A	18S ribosomal RNA
PF3D7_1148600	2.73895	0.00600518	N/A	18S ribosomal RNA
PF3D7_1371000	2.73836	0.00601486	N/A	18S ribosomal RNA
PF3D7_1201300	6.64376	0.0123839	LSAP1	liver stage associated protein 1
PF3D7_1137000	2.41938	0.0157534	N/A	U2 spliceosomal RNA
PF3D7_0412500	6.42377	0.0162539	N/A	Plasmodium RNA of unknown function RUF6
PF3D7_1233100	2.33871	0.0172084	N/A	conserved protein, unknown function
PF3D7_0216100	2.30608	0.0186443	N/A	conserved Plasmodium protein, unknown function
PF3D7_0531600	2.13643	0.0283095	N/A	18S ribosomal RNA
PF3D7_0725600	2.13425	0.0284593	N/A	18S ribosomal RNA
PF3D7_1148500	3.48268	0.0293322	N/A	non-coding RNA
PF3D7_1477200	2.87452	0.0328759	N/A	Plasmodium exported protein (hyp15), unknown function
PF3D7_1341100	2.59279	0.0339049	N/A	U6 spliceosomal RNA
PF3D7_1148640	1.97929	0.0412018	N/A	28S ribosomal RNA
PF3D7_1371300	1.97243	0.0418637	N/A	28S ribosomal RNA
PF3D7_0112700	1.90083	0.0492944	N/A	28S ribosomal RNA
PF3D7_1039700	2.03757	0.0496688	MC-2TM	Pfmc-2TM Maurer's cleft two transmembrane protein

## Sheet: S-down
ID	log2FoldChange	pvalue	Gene Name	Product Description
PF3D7_0731500	-4.33317	5.13546e-05	EBA175	erythrocyte binding antigen-175
PF3D7_0402300	-4.33715	5.21059e-05	RH1	reticulocyte binding protein homologue 1
PF3D7_1252400	-4.2859	6.01317e-05	RH3	reticulocyte binding protein homologue 3, pseudogene
PF3D7_0424300	-4.28756	6.4487e-05	EBA165	erythrocyte binding antigen-165, pseudogene
PF3D7_1301600	-4.01368	0.000140004	EBA140	erythrocyte binding antigen-140
PF3D7_1125800	-4.01813	0.000140252	N/A	kelch domain-containing protein, putative
PF3D7_0507300	-4.11002	0.000155475	SOPT	subtilisin-like ookinete protein SOPT
PF3D7_1026600	-3.96707	0.000161651	N/A	conserved Plasmodium protein, unknown function
PF3D7_0318700	-3.94803	0.000200485	N/A	conserved Plasmodium protein, unknown function
PF3D7_0808200	-3.87632	0.000221615	PMX	plasmepsin X
PF3D7_0731000	-3.92487	0.000278736	N/A	non-coding RNA
PF3D7_1342600	-3.74188	0.000324563	MyoA	myosin A
PF3D7_1335300	-3.69747	0.00037132	RH2b	reticulocyte binding protein 2 homologue b
PF3D7_0507500	-3.68488	0.000390238	SUB1	subtilisin-like protease 1
PF3D7_1149200	-3.65154	0.000431622	RESA3	ring-infected erythrocyte surface antigen
PF3D7_0911100	-3.63648	0.000448442	N/A	START domain-containing protein, putative
PF3D7_0424200	-3.62665	0.000480741	RH4	reticulocyte binding protein homologue 4
PF3D7_0818100	-3.6167	0.000484279	CZIF2	C3H1-type zinc finger protein CZIF2
PF3D7_1408800	-3.71748	0.000503165	N/A	conserved Plasmodium protein, unknown function
PF3D7_1335400	-3.53461	0.00060786	RH2a	reticulocyte binding protein 2 homologue a
PF3D7_0323400	-3.52045	0.00064296	RIPR	Rh5 interacting protein
PF3D7_0913800	-3.52765	0.000665458	N/A	conserved Plasmodium protein, unknown function
PF3D7_0214600	-3.49753	0.000687994	STK2	serine/threonine protein kinase STK2, putative
PF3D7_0828800	-3.37116	0.00101228	GAMA	GPI-anchored micronemal antigen
PF3D7_1204900	-3.36009	0.00107126	N/A	conserved Plasmodium protein, unknown function
PF3D7_0102500	-3.34605	0.00107571	EBA181	erythrocyte binding antigen-181
PF3D7_0408000	-3.34658	0.00111244	N/A	conserved Plasmodium protein, unknown function
PF3D7_1017500	-3.30156	0.00123429	ELC	myosin essential light chain ELC
PF3D7_0702100	-3.29186	0.00146232	N/A	Plasmodium exported protein (PHISTb), unknown function, pseudogene
PF3D7_1035500	-3.23085	0.00149518	MSP6	merozoite surface protein 6
PF3D7_1036500	-3.22927	0.00152289	N/A	conserved Plasmodium protein, unknown function
PF3D7_1404700	-3.30746	0.00161221	N/A	cysteine-rich small secreted protein CSS, putative
PF3D7_1136900	-3.16179	0.0018595	SUB2	subtilisin-like protease 2
PF3D7_0629300	-3.14681	0.00195843	PL	phospholipase, putative
PF3D7_0424100	-3.12289	0.00208272	RH5	reticulocyte binding protein homologue 5
PF3D7_0402200	-3.08311	0.00230303	SURF4.1	surface-associated interspersed protein 4.1 (SURFIN 4.1), pseudogene
PF3D7_1014100	-3.08142	0.00230688	MSA180	merozoite surface protein MSA180
PF3D7_0414900	-3.05238	0.00251312	ARO	armadillo-domain containing rhoptry protein
PF3D7_0918700	-3.03881	0.00271825	N/A	conserved Plasmodium protein, unknown function
PF3D7_1251200	-3.02174	0.00273551	N/A	coronin
PF3D7_1125700	-3.01503	0.00282412	N/A	kelch domain-containing protein, putative
PF3D7_1143100	-3.00754	0.00285254	AP2-O	AP2 domain transcription factor AP2-O
PF3D7_0725400	-2.98781	0.00301175	N/A	conserved Plasmodium protein, unknown function
PF3D7_0919200	-2.9895	0.00304052	N/A	PPPDE peptidase, putative
PF3D7_0214700	-2.9918	0.00306677	N/A	conserved Plasmodium protein, unknown function
PF3D7_1240100	-3.02383	0.00313978	ETRAMP12	early transcribed membrane protein 12
PF3D7_0805300	-2.97136	0.00322787	N/A	zinc finger protein, putative
PF3D7_1235500	-2.96043	0.0032456	MT-A70.2	N6-adenosine-methyltransferase, putative
PF3D7_0919300	-2.95492	0.00346251	TrxL1	thioredoxin-like protein 1, putative
PF3D7_1455300	-2.94157	0.00346889	N/A	conserved protein, unknown function
PF3D7_1473400	-2.93357	0.0035802	N/A	conserved protein, unknown function
PF3D7_0503600	-2.92694	0.0036126	MyoB	myosin B
PF3D7_1203800	-2.95941	0.00383406	N/A	non-coding RNA
PF3D7_1003600	-2.89206	0.00393119	IMC1c	inner membrane complex protein 1c, putative
PF3D7_0822900	-2.88562	0.00400253	PIC2	PhIL1-interacting candidate PIC2
PF3D7_0102200	-2.8579	0.00433501	RESA	ring-infected erythrocyte surface antigen
PF3D7_0109000	-2.80657	0.00499799	PHIL1	photosensitized INA-labeled protein PHIL1
PF3D7_0934600	-2.82904	0.00500554	N/A	conserved Plasmodium protein, unknown function
PF3D7_0613900	-2.75905	0.00568034	MyoE	myosin E, putative
PF3D7_1310700	-2.73615	0.00606013	PIC5	PhIL1-interacting candidate PIC5
PF3D7_0525800	-2.7254	0.00622816	IMC1g	inner membrane complex protein 1g, putative
PF3D7_0202500	-2.66194	0.00741877	ETRAMP2	early transcribed membrane protein 2
PF3D7_1468400	-2.6456	0.00776475	CZIF1	C3H1-type zinc finger protein CZIF1
PF3D7_0402100	-2.6477	0.00786206	N/A	Plasmodium exported protein (PHISTb), unknown function
PF3D7_0730400	-2.64009	0.00790906	IMP2	IMP1-like protein, putative
PF3D7_0418600	-2.62213	0.00833484	N/A	regulator of chromosome condensation, putative
PF3D7_1231200	-2.59237	0.00913352	N/A	conserved Plasmodium protein, unknown function
PF3D7_1126700	-2.56354	0.00960003	ATG23	conserved Plasmodium protein, unknown function
PF3D7_1231300	-2.53235	0.0108572	N/A	conserved Plasmodium protein, unknown function
PF3D7_0903600	-2.48254	0.0119024	N/A	conserved protein, unknown function
PF3D7_0701900	-2.45101	0.013818	N/A	Plasmodium exported protein, unknown function
PF3D7_0210600	-2.41164	0.0143048	CERLI1	protein CERLI1
PF3D7_1337800	-2.41611	0.0143656	CDPK5	calcium-dependent protein kinase 5
PF3D7_1102800	-2.40774	0.0144292	ETRAMP11.2	early transcribed membrane protein 11.2
PF3D7_1327300	-2.40395	0.0145869	SPM3	subpellicular microtubule protein 3
PF3D7_0712600	-2.93124	0.0147286	VAR	erythrocyte membrane protein 1, PfEMP1
PF3D7_1036400	-3.61247	0.0148472	LSA1	liver stage antigen 1
PF3D7_1307400	-3.61247	0.0148472	N/A	conserved Plasmodium protein, unknown function
PF3D7_1451600	-2.46203	0.0155699	LAP5	LCCL domain-containing protein
PF3D7_0423900	-2.42628	0.0155766	N/A	probable protein, unknown function
PF3D7_1104900	-2.37304	0.0157637	N/A	calcium/calmodulin-dependent protein kinase, putative
PF3D7_0724900	-2.39702	0.0158506	N/A	kinesin-20, putative
PF3D7_1101400	-6.54072	0.0162539	RIF	rifin, pseudogene
PF3D7_1401700	-2.5036	0.0167266	N/A	conserved Plasmodium protein, unknown function
PF3D7_1200500	-2.49922	0.0171654	RIF	rifin
PF3D7_0212600	-2.33748	0.0173414	SPATR	secreted protein with altered thrombospondin repeat domain
PF3D7_1102700	-2.33527	0.0174867	ETRAMP11.1	early transcribed membrane protein 11.1
PF3D7_0706300	-2.3344	0.0177327	AKIT11	apicomplexan kinetochore protein 11, putative
PF3D7_0414800	-2.34237	0.0181991	N/A	conserved Plasmodium protein, unknown function
PF3D7_0220500	-2.31867	0.0182003	N/A	Plasmodium exported protein (hyp2), unknown function
PF3D7_1411000	-2.31952	0.018225	N/A	conserved Plasmodium protein, unknown function
PF3D7_1357300	-4.00897	0.0193372	N/A	dynein light chain, putative
PF3D7_1028900	-2.28041	0.0203614	IMC1m	inner membrane complex protein 1m, putative
PF3D7_0304100	-2.26838	0.020587	IMC1e	inner membrane complex protein 1e, putative
PF3D7_0207300	-2.65187	0.0211473	SERA8	serine repeat antigen 8
PF3D7_0410000	-2.24988	0.0215194	EVP1	erythrocyte vesicle protein 1
PF3D7_0308300	-2.25088	0.0217708	PIC4	PhIL1-interacting candidate PIC4
PF3D7_1316200	-2.22645	0.0229846	N/A	ADP-ribosylation factor, putative
PF3D7_1371600	-2.21626	0.0233858	EBL1	erythrocyte binding like protein 1, pseudogene
PF3D7_0318800	-2.33662	0.0248376	N/A	triosephosphate isomerase, putative
PF3D7_0532700	-2.72559	0.0252686	VAR	erythrocyte membrane protein 1 (PfEMP1), pseudogene
PF3D7_1133400	-2.14979	0.0274497	AMA1	apical membrane antigen 1
PF3D7_1232400	-2.13763	0.0282268	N/A	CWC16 domain-containing protein, putative
PF3D7_0412600	-6.22266	0.0294118	RIF	rifin, pseudogene
PF3D7_0631700	-6.22266	0.0294118	N/A	rifin, pseudogene
PF3D7_0701200	-6.22266	0.0294118	RIF	rifin, pseudogene
PF3D7_0701300	-6.22266	0.0294118	RIF	rifin, pseudogene
PF3D7_0808900	-2.66092	0.0302386	RIF	rifin
PF3D7_0702200	-2.12526	0.0304017	LPL20	lysophospholipase LPL20
PF3D7_1351700	-2.10618	0.0304841	IMC1f	inner membrane complex protein 1f, putative
PF3D7_1329700	-2.11051	0.0311525	ACBP1	apicoplast calcium binding protein 1
PF3D7_1252200	-2.11633	0.0334398	CHT1	chitinase
PF3D7_0203100	-2.0626	0.0341052	N/A	protein kinase, putative
PF3D7_1035300	-2.0581	0.0341897	GLURP	glutamate-rich protein GLURP
PF3D7_0528300	-2.0535	0.0350833	N/A	conserved protein, unknown function
PF3D7_0931900	-2.05916	0.035182	AKLP2	adenylate kinase-like protein 2
PF3D7_0800800	-2.08632	0.0352113	N/A	Plasmodium exported protein (hyp7), unknown function
PF3D7_1137800	-2.17182	0.0352594	SPELD	sporozoite surface protein essential for liver stage development, putative
PF3D7_1020100	-2.11479	0.0353731	N/A	flagellar outer arm dynein-associated protein, putative
PF3D7_0411600	-2.40048	0.0354974	N/A	tRNA Glutamic acid
PF3D7_1318700	-2.04387	0.0356734	AAP4	protein AAP4
PF3D7_0415800	-2.04034	0.03622	N/A	PhIL1-interacting candidate PIC3
PF3D7_1243400	-2.03563	0.0364949	N/A	conserved Plasmodium protein, unknown function
PF3D7_1121700	-2.00937	0.0383522	GCN20	protein GCN20
PF3D7_1038400	-2.04339	0.039139	Pf11-1	gametocyte-specific protein
PF3D7_0702600	-3.20003	0.0391507	N/A	chitinase, fragment
PF3D7_0101500	-6.03277	0.040724	VAR	erythrocyte membrane protein 1 (PfEMP1), exon 2, pseudogene
PF3D7_0827700	-6.03277	0.040724	N/A	magnesium transporter, putative
PF3D7_1036000	-1.97448	0.0417027	MSP11	merozoite surface protein 11
PF3D7_0202100	-1.97556	0.0417795	LSAP2	liver stage associated protein 2
PF3D7_1238900	-1.9742	0.0418866	PK2	protein kinase 2
PF3D7_1307500	-1.97669	0.0421091	N/A	conserved Plasmodium protein, unknown function
PF3D7_0909200	-2.06777	0.0442469	POFUT2	GDP-fucose protein O-fucosyltransferase 2
PF3D7_1401900	-1.94619	0.0448443	N/A	conserved protein, unknown function
PF3D7_1477100	-2.50978	0.0466302	N/A	Plasmodium exported protein (hyp6), unknown function
PF3D7_0100300	-3.10124	0.0469038	VAR	erythrocyte membrane protein 1, PfEMP1
PF3D7_0819400	-3.10124	0.0469038	PLP4	perforin-like protein 4
PF3D7_0830500	-1.91953	0.0482371	TryThrA	sporozoite and liver stage tryptophan-rich protein, putative
PF3D7_0932000	-1.90772	0.0487707	N/A	conserved Plasmodium protein, unknown function
PF3D7_0108900	-1.9299	0.0492408	N/A	non-coding RNA
