# Supplementary material for: RALP1 is essential for schizont maturation and erythrocyte invasion in Plasmodium falciparum
Source: Parasit Vectors. 2026 Mar 6;19:158. doi: 10.1186/s13071-026-07329-w (PMC13078051; doi:10.1186/s13071-026-07329-w)
Supplement: Supplementary file 3 — Table S3. Differentially expressed genes (DEGs) in RALP1-knockdown parasites at the ring and schizont stages [file 13071_2026_7329_MOESM3_ESM.xlsx]

## Sheet: R-up
ID	log2FoldChange	pvalue	Gene Name	Product Description
PF3D7_1371600	1.01434	9.9898e-05	EBL1	erythrocyte binding like protein 1, pseudogene
PF3D7_0504700	1.04554	0.000182324	CEP120	centrosomal protein CEP120, putative
PF3D7_1400200	1.06578	0.00332978	RIF	rifin
PF3D7_1225000	1.69747	0.00777964	N/A	conserved Plasmodium protein, unknown function
PF3D7_0626300	1.01077	0.0153183	FabB/FabF	3-oxoacyl-acyl-carrier protein synthase I/II
PF3D7_0424400	1.02995	0.0252897	SURF4.2	surface-associated interspersed protein 4.2 (SURFIN 4.2)
PF3D7_0205100	1.07573	0.0304899	N/A	conserved Plasmodium protein, unknown function
PF3D7_1000300	1.90153	0.0452857	RIF	rifin

## Sheet: R-down
ID	log2FoldChange	pvalue	Gene Name	Product Description
PF3D7_1369000	-2.2301	1.50052e-09	GPAA1	glycosylphosphatidylinositol anchor attachment 1 protein, putative
PF3D7_1451000	-1.38902	2.15838e-06	N/A	conserved Plasmodium protein, unknown function
PF3D7_0415100	-1.73739	5.65805e-05	N/A	conserved protein, unknown function
PF3D7_0811800	-1.59653	6.00785e-05	N/A	conserved Plasmodium protein, unknown function
PF3D7_1243200	-4.26926	5.51544e-05	OST5	dolichyl-diphosphooligosaccharide--protein glycosyltransferase subunit OST5, putative
PF3D7_1141100	-1.19874	0.000101694	N/A	conserved Plasmodium protein, unknown function
PF3D7_1139200	-1.0386	0.000924501	N/A	VPS9 domain-containing protein, putative
PF3D7_0626200	-1.08471	0.00148182	N/A	conserved Plasmodium protein, unknown function
PF3D7_1108800	-3.14039	0.00189889	N/A	conserved Plasmodium protein, unknown function
PF3D7_0626840	-1.36138	0.00684668	N/A	small nucleolar RNA snoR35
PF3D7_0307000	-2.22958	0.0130063	N/A	small nucleolar RNA snoR03
PF3D7_0412300	-1.33437	0.0120522	N/A	phosphopantothenoylcysteine synthetase, putative
PF3D7_1446100	-1.27773	0.0138493	N/A	conserved Plasmodium protein, unknown function
PF3D7_0114100	-2.20735	0.0369174	MC-2TM	Pfmc-2TM Maurer's cleft two transmembrane protein
PF3D7_0222100	-2.23074	0.0425464	MC-2TM	Pfmc-2TM Maurer's cleft two transmembrane protein
PF3D7_1139400	-1.75982	0.0415625	N/A	non-coding RNA
PF3D7_1148100	-2.1785	0.0326957	N/A	non-coding RNA

## Sheet: S-up
ID	log2FoldChange	pvalue	Gene Name	Product Description
PF3D7_1347300	1.26325	1.84792e-13	N/A	conserved Plasmodium membrane protein, unknown function
PF3D7_0905000	1.28072	7.25422e-12	ATPTG4	ATP synthase-associated protein, putative
PF3D7_1143700	1.14435	4.57827e-11	N/A	conserved Plasmodium protein, unknown function
PF3D7_0412300	1.39929	1.3378e-10	N/A	phosphopantothenoylcysteine synthetase, putative
PF3D7_1445800	1.06123	2.16256e-10	N/A	conserved Plasmodium membrane protein, unknown function
PF3D7_0811800	1.88233	2.72508e-10	N/A	conserved Plasmodium protein, unknown function
PF3D7_1413200	1.13012	3.96755e-10	N/A	conserved Plasmodium protein, unknown function
PF3D7_1106200	1.272	1.36045e-07	N/A	conserved Plasmodium protein, unknown function
PF3D7_1436700	1.02775	2.53262e-07	N/A	conserved protein, unknown function
PF3D7_1349900	1.42658	3.03067e-07	N/A	conserved Plasmodium protein, unknown function
PF3D7_1461000	2.05114	1.7621e-06	N/A	conserved Plasmodium protein, unknown function
PF3D7_0728700	1.02456	2.60174e-06	N/A	alpha/beta hydrolase, putative
PF3D7_1445000	1.02145	2.67999e-06	N/A	prolyl hydroxylase-like protein, putative
PF3D7_1350800	1.21348	3.10121e-06	N/A	conserved Plasmodium protein, unknown function
PF3D7_1139200	1.00141	5.04021e-06	N/A	VPS9 domain-containing protein, putative
PF3D7_1470000	1.0651	9.68393e-06	ATG12	autophagy-related protein 12, putative
PF3D7_1135000	1.05509	1.43909e-05	N/A	PQ-loop repeat-containing protein
PF3D7_1243200	3.93121	1.49573e-05	OST5	dolichyl-diphosphooligosaccharide--protein glycosyltransferase subunit OST5, putative
PF3D7_1148100	1.917	1.93534e-05	N/A	non-coding RNA
PF3D7_1111700	1.11403	2.44799e-05	N/A	conserved Plasmodium protein, unknown function
PF3D7_1413600	1.22899	8.75744e-05	N/A	conserved Plasmodium protein, unknown function
PF3D7_1408300	2.94269	9.28801e-05	N/A	conserved Plasmodium protein, unknown function
PF3D7_1111300	1.09994	0.000103304	BOS1	protein transport protein BOS1, putative
PF3D7_0314300	1.04381	0.000131768	DER1-2	DER1-like protein
PF3D7_1313200	1.14177	0.00015918	MTFMT	methionyl-tRNA formyltransferase, putative
PF3D7_1108800	3.16093	0.000182245	N/A	conserved Plasmodium protein, unknown function
PF3D7_0929700	1.04231	0.000279979	N/A	conserved Plasmodium protein, unknown function
PF3D7_1358300	1.30417	0.000553726	ROM7	rhomboid protease ROM7, putative
PF3D7_1462500	1.80613	0.000720109	N/A	conserved Plasmodium protein, unknown function
PF3D7_1444600	1.60481	0.000829407	N/A	conserved Plasmodium protein, unknown function
PF3D7_1463600	3.25395	0.00100057	N/A	conserved Plasmodium protein, unknown function
PF3D7_0915500	1.77228	0.0013604	N/A	conserved Plasmodium protein, unknown function
PF3D7_0815700	1.79383	0.00145802	Ub	ubiquitin
PF3D7_1136100	1.15691	0.00175933	N/A	conserved Plasmodium protein, unknown function
PF3D7_0829700	1.07787	0.00177461	N/A	non-coding RNA
PF3D7_1012800	1.51652	0.00285364	N/A	conserved Plasmodium protein, unknown function
PF3D7_1137700	1.88099	0.00370426	N/A	calcium-binding protein, putative
PF3D7_1437600	1.15654	0.00571279	N/A	conserved protein, unknown function
PF3D7_0301900	1.08008	0.00583164	N/A	conserved protein, unknown function
PF3D7_1305800	2.65279	0.00630658	N/A	conserved Plasmodium protein, unknown function
PF3D7_0620200	1.07024	0.00650901	N/A	conserved Plasmodium protein, unknown function
PF3D7_0509200	1.1341	0.00821565	LRR2	leucine-rich repeat protein
PF3D7_1333100	1.13614	0.00833672	N/A	conserved Plasmodium protein, unknown function
PF3D7_1310000	1.15732	0.00934183	OSCP	ATP synthase subunit O, mitochondrial, putative
PF3D7_0415100	1.19961	0.0107494	N/A	conserved protein, unknown function
PF3D7_0723100	1.2515	0.0175374	CPH1	protein CPH1, putative
PF3D7_1206400	1.446	0.0219671	TUM1	thiosulfate sulfurtransferase, putative
PF3D7_1318500	1.10523	0.0225683	N/A	conserved Plasmodium protein, unknown function
PF3D7_1371500	1.55347	0.0226135	N/A	probable protein, unknown function
PF3D7_0921500	1.20134	0.0301672	N/A	conserved Plasmodium protein, unknown function
PF3D7_0512900	2.0484	0.0302868	AKAL	AKAP-like protein
PF3D7_0602300	1.14899	0.0309548	PALM	liver merozoite formation protein, putative
PF3D7_0406600	1.16801	0.0375097	N/A	conserved protein, unknown function
PF3D7_0626200	1.10464	0.0401455	N/A	conserved Plasmodium protein, unknown function
PF3D7_1038300	1.15632	0.0430934	N/A	conserved Plasmodium protein, unknown function

## Sheet: S-down
ID	log2FoldChange	pvalue	Gene Name	Product Description
PF3D7_1150300	-5.45859	0.0326666	RIF	rifin
PF3D7_0631800	-5.32574	0.0438717	RIF	rifin
PF3D7_0706800	-4.81826	4.97776e-05	N/A	tRNA Threonine
PF3D7_0831800	-4.16754	1.23217e-48	HRP2	histidine-rich protein II
PF3D7_0800900	-4.01299	1.21538e-44	N/A	Plasmodium exported protein (hyp7), unknown function, pseudogene
PF3D7_0424800	-3.87374	1.37765e-29	N/A	Plasmodium exported protein (PHISTb), unknown function
PF3D7_1302050	-3.79819	1.33874e-39	N/A	hypothetical protein
PF3D7_1002000	-3.70432	7.46594e-142	N/A	Plasmodium exported protein (hyp2), unknown function
PF3D7_1200700	-3.65889	0	ACS7	acyl-CoA synthetase
PF3D7_1352900	-3.54219	1.7488e-287	N/A	Plasmodium exported protein, unknown function
PF3D7_1102900	-3.54055	5.35982e-59	N/A	Plasmodium exported protein (hyp11), unknown function
PF3D7_0201700	-3.52765	0	N/A	DnaJ protein, putative
PF3D7_1478000	-3.51961	4.4421e-61	GEXP17	Plasmodium exported protein (PHISTa), unknown function
PF3D7_0935900	-3.44092	0	REX1	ring-exported protein 1
PF3D7_0702000	-3.4215	0	N/A	Plasmodium exported protein (hyp12), unknown function
PF3D7_1254800	-3.41825	0.0106206	RIF	rifin
PF3D7_0202200	-3.39733	0	PTP1	EMP1-trafficking protein
PF3D7_0101900	-3.3892	0.00252488	RIF	rifin
PF3D7_0702300	-3.36507	1.56396e-275	STARP	sporozoite threonine and asparagine-rich protein
PF3D7_0200300	-3.36323	1.96575e-39	N/A	erythrocyte membrane protein 1 (PfEMP1), exon 2
PF3D7_0726100	-3.34454	2.56502e-265	N/A	Plasmodium exported protein, unknown function
PF3D7_1001100	-3.32892	0	ACBP1	acyl-CoA binding protein, isoform 1, ACBP1
PF3D7_0425200	-3.31789	1.5314e-12	N/A	Plasmodium exported protein (hyp15), unknown function
PF3D7_1401050	-3.31404	6.01612e-07	N/A	erythrocyte membrane protein 1 (PfEMP1), exon 2, pseudogene
PF3D7_1401100	-3.31261	0	N/A	DnaJ protein, putative
PF3D7_1200600	-3.29499	0	VAR2CSA	erythrocyte membrane protein 1, PfEMP1
PF3D7_1149700	-3.2943	0.0144542	N/A	Plasmodium exported protein (PHISTa), unknown function, fragment
PF3D7_0730800	-3.29075	8.42263e-304	N/A	Plasmodium exported protein, unknown function
PF3D7_0936300	-3.2808	1.10366e-227	REX3	ring-exported protein 3
PF3D7_1372300	-3.26063	5.28071e-175	N/A	Plasmodium exported protein (PHISTa-like)
PF3D7_0936000	-3.25455	0	REX2	ring-exported protein 2
PF3D7_1252900	-3.24271	4.66339e-174	N/A	Plasmodium exported protein, unknown function
PF3D7_0219700	-3.23457	1.30378e-243	GEXP20	Plasmodium exported protein (PHISTc), unknown function
PF3D7_1148900	-3.23022	1.76362e-106	N/A	Plasmodium exported protein, unknown function
PF3D7_1001500	-3.22553	0	ETRAMP10	early transcribed membrane protein 10.1
PF3D7_0902500	-3.22363	0	FIKK9.6	serine/threonine protein kinase, FIKK family
PF3D7_0402800	-3.2184	0.00243819	N/A	erythrocyte membrane protein 1 (PfEMP1), pseudogene
PF3D7_0935600	-3.21022	0	GIG	gametocytogenesis-implicated protein
PF3D7_0425400	-3.20273	2.7659e-08	N/A	Plasmodium exported protein (PHISTa), unknown function
PF3D7_1001400	-3.19807	4.93719e-240	XL1	exported lipase 1
PF3D7_1016700	-3.18622	6.93299e-265	N/A	Plasmodium exported protein (PHISTc), unknown function
PF3D7_0830600	-3.16555	0	N/A	Plasmodium exported protein (PHISTc), unknown function
PF3D7_0301800	-3.1649	4.34455e-228	N/A	Plasmodium exported protein, unknown function
PF3D7_1201200	-3.14154	0	N/A	Plasmodium exported protein (PHISTa-like), unknown function
PF3D7_1002100	-3.13806	7.93116e-208	PTP5	EMP1-trafficking protein
PF3D7_0502400	-3.13438	1.82626e-176	MSP8	merozoite surface protein 8
PF3D7_0222200	-3.13367	3.762e-23	EPF3	exported protein family 3
PF3D7_0425050	-3.12868	1.26361e-05	N/A	Plasmodium exported protein, unknown function, pseudogene
PF3D7_0902300	-3.10961	2.15467e-118	FIKK9.4	serine/threonine protein kinase, FIKK family
PF3D7_1353200	-3.09906	1.0841e-170	MAHRP2	membrane associated histidine-rich protein 2
PF3D7_0701500	-3.09472	6.42399e-25	EPF3	exported protein family 3
PF3D7_1101600	-3.06999	4.80471e-24	EPF3	exported protein family 3
PF3D7_0502500	-3.05082	0.0149041	N/A	conserved Plasmodium protein, unknown function
PF3D7_0501300	-3.02788	1.20226e-220	SBP1	skeleton-binding protein 1
PF3D7_0601100	-3.02091	1.66821e-22	EPF3	exported protein family 3
PF3D7_0102700	-3.01667	7.90283e-130	MaTrA	merozoite-associated tryptophan-rich antigen
PF3D7_1370300	-3.00034	1.48647e-196	MAHRP1	membrane associated histidine-rich protein 1
PF3D7_0713200	-2.989	2.99819e-13	EPF1	exported protein family 1
PF3D7_1401400	-2.95319	5.51396e-286	ETRAMP14	early transcribed membrane protein 14.1
PF3D7_0102000	-2.94725	0.0172543	N/A	Plasmodium exported protein (PHISTa), unknown function, pseudogene
PF3D7_0324200	-2.94643	1.56892e-20	EPF3	exported protein family 3
PF3D7_1300900	-2.92743	0.00812961	N/A	stevor
PF3D7_1253300	-2.91758	7.09451e-141	N/A	Plasmodium exported protein (PHISTa), unknown function, pseudogene
PF3D7_1300800	-2.89245	3.25111e-22	VAR	erythrocyte membrane protein 1 (PfEMP1), pseudogene
PF3D7_0713300	-2.8746	7.55299e-37	VAR	erythrocyte membrane protein 1 (PfEMP1), pseudogene
PF3D7_0302300	-2.86526	5.35488e-113	N/A	erythrocyte membrane protein 1 (PfEMP1), pseudogene
PF3D7_0221900	-2.86487	0.00108384	N/A	erythrocyte membrane protein 1 (PfEMP1), pseudogene
PF3D7_1149600	-2.85871	1.40258e-225	N/A	DnaJ protein, putative
PF3D7_1404800	-2.8549	3.67298e-245	N/A	conserved Plasmodium protein, unknown function
PF3D7_0101200	-2.79178	3.62876e-20	EPF3	exported protein family 3
PF3D7_0814500	-2.78874	1.47291e-125	N/A	conserved protein, unknown function
PF3D7_0900800	-2.75231	1.21771e-14	VAR	erythrocyte membrane protein 1 (PfEMP1), exon 2, pseudogene
PF3D7_1427100	-2.74798	7.48021e-276	N/A	lipase, putative
PF3D7_1301700	-2.72749	3.23713e-185	CBP2	CX3CL1-binding protein 2
PF3D7_0113300	-2.7176	1.1489e-171	N/A	Plasmodium exported protein (hyp1), unknown function
PF3D7_0935700	-2.70925	2.81329e-93	N/A	Plasmodium exported protein, unknown function
PF3D7_0402900	-2.70651	3.01522e-11	N/A	probable protein, unknown function
PF3D7_0424500	-2.6923	1.11158e-183	FIKK4.1	serine/threonine protein kinase, FIKK family
PF3D7_0424600	-2.68583	7.3056e-298	N/A	Plasmodium exported protein (PHISTb)
PF3D7_API06700	-2.65845	6.71182e-06	N/A	large subunit ribosomal RNA
PF3D7_0220700	-2.65309	3.17747e-22	N/A	Plasmodium exported protein (hyp9), unknown function
PF3D7_1039800	-2.6525	1.1042e-16	EPF3	exported protein family 3
PF3D7_0501400	-2.6525	3.85061e-120	FIRA	interspersed repeat antigen
PF3D7_0424900	-2.64851	2.88112e-30	N/A	Plasmodium exported protein (PHISTa), unknown function
PF3D7_0425100	-2.57573	2.20456e-05	N/A	Plasmodium exported protein (hyp6), unknown function
PF3D7_1407900	-2.56226	4.8167e-236	PMI	plasmepsin I
PF3D7_0711700	-2.55472	2.92672e-44	VAR	erythrocyte membrane protein 1, PfEMP1
PF3D7_1149500	-2.54608	0.000111572	RESA2	ring-infected erythrocyte surface antigen 2, pseudogene
PF3D7_0102100	-2.54535	0.00231487	N/A	stevor, pseudogene
PF3D7_1407700	-2.53869	7.21436e-29	N/A	conserved protein, unknown function
PF3D7_1016800	-2.53366	1.02927e-191	N/A	Plasmodium exported protein (PHISTc), unknown function
PF3D7_1329500	-2.52735	3.92927e-265	N/A	conserved protein, unknown function
PF3D7_0420700	-2.52716	2.06597e-12	VAR	erythrocyte membrane protein 1, PfEMP1
PF3D7_0215300	-2.52478	2.01051e-140	ACS8	acyl-CoA synthetase
PF3D7_0631500	-2.50499	2.76677e-09	EPF3	exported protein family 3
PF3D7_API04900	-2.49496	0.000112825	N/A	large subunit ribosomal RNA
PF3D7_1301800	-2.47284	1.93547e-49	SURF13.1	surface-associated interspersed protein 13.1 (SURFIN 13.1), pseudogene
PF3D7_1353100	-2.47134	3.18645e-124	N/A	Plasmodium exported protein, unknown function
PF3D7_1372200	-2.46239	1.66705e-85	HRPIII	histidine-rich protein III
PF3D7_1213100	-2.45634	0.00416722	N/A	U1 spliceosomal RNA
PF3D7_0623800	-2.45086	6.00857e-255	TKL4	tyrosine kinase-like protein, putative
PF3D7_0801000	-2.44866	3.76273e-127	N/A	Plasmodium exported protein (PHISTc)
PF3D7_1200800	-2.40614	1.90147e-93	FIKK12	serine/threonine protein kinase, FIKK family
PF3D7_0115500	-2.39533	0.00067105	N/A	erythrocyte membrane protein 1 (PfEMP1), pseudogene
PF3D7_0605900	-2.37804	6.34001e-145	N/A	elongation of fatty acids protein, putative
PF3D7_0412700	-2.36021	6.271e-60	VAR	erythrocyte membrane protein 1, PfEMP1
PF3D7_1219400	-2.34916	2.93734e-12	VAR	erythrocyte membrane protein 1 (PfEMP1), pseudogene
PF3D7_1240200	-2.3056	0.00171961	N/A	erythrocyte membrane protein 1 (PfEMP1), pseudogene
PF3D7_0308400	-2.28844	0.00085394	N/A	U4 spliceosomal RNA
PF3D7_1115800	-2.27592	4.91729e-194	N/A	conserved Plasmodium protein, unknown function
PF3D7_0301600	-2.27056	6.43066e-170	GEXP21	Plasmodium exported protein (hyp1), unknown function
PF3D7_0412400	-2.25594	1.85976e-20	VAR	erythrocyte membrane protein 1, PfEMP1
PF3D7_1001900	-2.25566	3.00093e-129	PfJ23	Plasmodium exported protein (hyp16), unknown function
PF3D7_1254600	-2.24013	0.0438555	N/A	stevor
PF3D7_0731100	-2.21846	4.60195e-195	PTP2	EMP1-trafficking protein
PF3D7_1116800	-2.19544	4.59571e-184	HSP101	heat shock protein 101
PF3D7_0501100	-2.1882	4.28064e-137	HSP40	co-chaperone J domain protein JDP
PF3D7_0831500	-2.16973	1.41881e-130	N/A	Plasmodium exported protein (PHIST), unknown function
PF3D7_1436300	-2.16486	1.73522e-156	PTEX150	translocon component PTEX150
PF3D7_0600400	-2.13916	0.00226555	VAR	erythrocyte membrane protein 1, PfEMP1
PF3D7_1148800	-2.13329	3.92455e-59	N/A	Plasmodium exported protein (hyp11), unknown function
PF3D7_1418600	-2.12328	0.00451009	N/A	5S ribosomal RNA
PF3D7_1204000	-2.1097	0.0364144	N/A	conserved Plasmodium protein, unknown function
PF3D7_0101100	-2.07145	3.35526e-31	EPF4	exported protein family 4
PF3D7_1219200	-2.06516	0.000544682	RIF	rifin, pseudogene
PF3D7_0936900	-2.0336	0.0254869	N/A	Plasmodium exported protein (PHISTb), unknown function, pseudogene
PF3D7_1302000	-2.03025	2.98017e-100	PTP6	EMP1-trafficking protein
PF3D7_1221900	-2.02746	7.89342e-100	N/A	conserved Plasmodium membrane protein, unknown function
PF3D7_0113600	-2.02718	1.19519e-09	SURF1.2	surface-associated interspersed protein 1.2 (SURFIN 1.2), pseudogene
PF3D7_1114200	-2.00758	1.45675e-68	N/A	GTPase-activating protein, putative
PF3D7_1120400	-2.00281	7.11515e-75	N/A	alpha/beta hydrolase fold domain containing protein, putative
PF3D7_0113700	-1.9894	7.76425e-74	HSP40	heat shock protein 40, type II
PF3D7_0324300	-1.97819	6.28798e-29	EPF4	exported protein family 4
PF3D7_0631300	-1.97063	1.12334e-05	EPF1	exported protein family 1
PF3D7_0805200	-1.96763	3.14367e-80	GAMER	gamete release protein, putative
PF3D7_0601000	-1.96409	4.4352e-34	EPF4	exported protein family 4
PF3D7_0210800	-1.96321	7.57963e-22	N/A	conserved Plasmodium protein, unknown function
PF3D7_0222000	-1.96246	3.17689e-05	EPF1	exported protein family 1
PF3D7_1133700	-1.94908	9.63102e-133	N/A	FHA domain-containing protein, putative
PF3D7_0701400	-1.94769	5.00413e-20	EPF4	exported protein family 4, pseudogene
PF3D7_0424700	-1.93571	1.1666e-77	FIKK4.2	serine/threonine protein kinase, FIKK family
PF3D7_0701700	-1.93174	0.00421329	EPF1	exported protein family 1
PF3D7_0923300	-1.93136	5.29055e-05	PLP3	perforin-like protein 3
PF3D7_1421100	-1.93106	2.2817e-64	N/A	conserved Plasmodium protein, unknown function
PF3D7_1101500	-1.9304	4.52834e-30	EPF4	exported protein family 4
PF3D7_1418500	-1.92804	0.0236307	N/A	5S ribosomal RNA
PF3D7_1418700	-1.91344	0.0137083	N/A	5S ribosomal RNA
PF3D7_0324000	-1.90637	8.27887e-05	EPF1	exported protein family 1
PF3D7_0937300	-1.89985	0.0323518	RIF	rifin
PF3D7_0323900	-1.8959	0.0360815	VAR	erythrocyte membrane protein 1 (PfEMP1), exon 2, pseudogene
PF3D7_0601300	-1.8896	6.85784e-05	EPF1	exported protein family 1
PF3D7_1039900	-1.86742	6.34029e-15	EPF4	exported protein family 4
PF3D7_1101800	-1.85471	1.79131e-05	EPF1	exported protein family 1
PF3D7_0222300	-1.84649	1.75644e-17	EPF4	exported protein family 4, pseudogene
PF3D7_1132500	-1.84146	0.00294696	N/A	amino acid transporter, putative
PF3D7_1462400	-1.84032	2.7453e-88	N/A	conserved Plasmodium protein, unknown function
PF3D7_0731800	-1.82205	3.0842e-62	GEXP08	alpha/beta hydrolase, putative
PF3D7_0401900	-1.82087	1.23273e-05	ACS6	acyl-CoA synthetase
PF3D7_1039600	-1.80836	0.0276486	EPF1	exported protein family 1, pseudogene
PF3D7_1000800	-1.80448	0.0118581	N/A	stevor, pseudogene
PF3D7_1416500	-1.79427	2.27015e-76	GDH1	NADP-specific glutamate dehydrogenase
PF3D7_0937600	-1.77938	0.00306037	VAR	erythrocyte membrane protein 1, PfEMP1
PF3D7_0936400	-1.77597	1.6821e-19	REX4	ring-exported protein 4
PF3D7_1218500	-1.76728	1.02288e-115	DRPC	dynamin-like protein, putative
PF3D7_1039100	-1.75003	7.761e-09	N/A	DnaJ protein, putative, pseudogene
PF3D7_0631600	-1.73637	2.78733e-28	EPF4	exported protein family 4
PF3D7_1253200	-1.7329	9.7826e-28	N/A	hypothetical protein
PF3D7_0221700	-1.73179	2.3929e-13	N/A	Plasmodium exported protein, unknown function
PF3D7_0813300	-1.73129	4.66588e-87	N/A	NPL domain-containing protein, putative
PF3D7_1134700	-1.72775	9.29516e-90	RPA2	DNA-directed RNA polymerase I subunit RPA2, putative
PF3D7_1201300	-1.72451	0.0348737	LSAP1	liver stage associated protein 1
PF3D7_1367300	-1.71438	2.59851e-05	N/A	conserved Plasmodium protein, unknown function
PF3D7_0315200	-1.71121	3.98383e-12	CTRP	circumsporozoite- and TRAP-related protein
PF3D7_1219700	-1.69952	0.00266952	RKIP	raf kinase inhibitor
PF3D7_0711900	-1.68755	0.0469912	RIF	rifin, pseudogene
PF3D7_0731200	-1.68068	5.32914e-57	N/A	Plasmodium exported protein, unknown function
PF3D7_0220000	-1.67733	7.793e-50	LSA3	liver stage antigen 3
PF3D7_1466600	-1.66162	0.000188797	N/A	enkurin domain-containing protein, putative
PF3D7_0730300	-1.63466	2.63017e-124	ApiAP2	AP2 domain transcription factor AP2-L, putative
PF3D7_0100600	-1.61801	0.026607	RIF	rifin
PF3D7_1230900	-1.61781	9.04975e-79	RIO1	serine/threonine protein kinase RIO1, putative
PF3D7_0115400	-1.59342	0.0252477	N/A	stevor
PF3D7_1105600	-1.59227	1.17252e-104	PTEX88	translocon component PTEX88
PF3D7_1300300	-1.58825	0.0385909	VAR	erythrocyte membrane protein 1, PfEMP1
PF3D7_0622900	-1.55199	5.66624e-73	AP2Tel	AP2 domain transcription factor AP2Tel
PF3D7_0916700	-1.54288	8.68627e-70	HoMu	RNA-binding protein musashi, putative
PF3D7_0722200	-1.54026	3.29292e-109	RALP1	rhoptry-associated leucine zipper-like protein 1
PF3D7_0906600	-1.53909	2.79425e-80	N/A	zinc finger protein, putative
PF3D7_0936800	-1.53748	3.57427e-40	N/A	Plasmodium exported protein (PHISTc), unknown function
PF3D7_1311100	-1.52757	7.16726e-05	N/A	meiosis-specific nuclear structural protein 1, putative
PF3D7_0112100	-1.52246	0.0068723	PIMMS1	PIMMS1 protein
PF3D7_1372000	-1.51424	1.80054e-11	N/A	Plasmodium exported protein (PHISTa), unknown function
PF3D7_0818300	-1.51275	0.0310009	N/A	dynactin subunit 6, putative
PF3D7_1301400	-1.50781	1.28117e-37	HYP12	Plasmodium exported protein (hyp12), unknown function
PF3D7_1411900	-1.50227	1.06047e-41	N/A	p1/s1 nuclease, putative
PF3D7_1102200	-1.50178	0.00182463	ECIJP	erythrocyte cytoskeleton-interacting J protein
PF3D7_0523000	-1.49677	4.59365e-102	MDR1	multidrug resistance protein 1
PF3D7_0707500	-1.49565	0.00028886	N/A	nucleolar RNA snoR36
PF3D7_1367400	-1.49423	4.80899e-34	N/A	conserved Plasmodium protein, unknown function
PF3D7_0400300	-1.48866	1.40275e-05	RIF	rifin
PF3D7_1131700	-1.48181	0.00334604	N/A	conserved Plasmodium protein, unknown function
PF3D7_1413800	-1.47359	1.27003e-17	DPH1	diphthamide biosynthesis protein 1, putative
PF3D7_0831900	-1.45929	2.2636e-15	N/A	Plasmodium exported protein (PHIST), unknown function, pseudogene
PF3D7_0319700	-1.44883	6.54051e-48	ABCI3	ABC transporter I family member 1, putative
PF3D7_1405800	-1.43991	3.66058e-77	BOP1	ribosome biogenesis protein BOP1, putative
PF3D7_0934900	-1.43985	0.000125058	N/A	conserved Plasmodium protein, unknown function
PF3D7_0201800	-1.43832	3.52814e-38	KAHsp40	knob associated heat shock protein 40
PF3D7_1038800	-1.42713	1.51299e-21	N/A	RESA-like protein with PHIST and DnaJ domains
PF3D7_1418800	-1.42626	3.72048e-07	N/A	signal recognition particle RNA
PF3D7_0220100	-1.42597	2.9043e-38	N/A	DnaJ protein, putative
PF3D7_1460100	-1.42073	1.71581e-05	FCP	FYVE and coiled-coil domain-containing protein
PF3D7_1201100	-1.42029	3.40464e-20	N/A	RESA-like protein with PHIST and DnaJ domains
PF3D7_0625400	-1.41786	5.5365e-26	N/A	conserved Plasmodium protein, unknown function
PF3D7_1237900	-1.41352	1.08895e-61	N/A	conserved Plasmodium protein, unknown function
PF3D7_0424400	-1.40189	0.00124164	SURF4.2	surface-associated interspersed protein 4.2 (SURFIN 4.2)
PF3D7_0315900	-1.39702	0.00163169	N/A	conserved Plasmodium protein, unknown function
PF3D7_1456800	-1.39596	1.76936e-57	VP1	V-type H(+)-translocating pyrophosphatase, putative
PF3D7_1252600	-1.39564	8.33498e-52	N/A	esterase, putative
PF3D7_0517200	-1.37124	0.000420223	N/A	WD repeat-containing protein, putative
PF3D7_0900500	-1.3703	3.91875e-07	RIF	rifin
PF3D7_0701100	-1.36753	0.00165476	RIF	rifin
PF3D7_0900400	-1.36559	2.7888e-05	RIF	rifin
PF3D7_1148700	-1.34963	1.98974e-33	GEXP12	Plasmodium exported protein (PHISTc), unknown function
PF3D7_0316000	-1.33182	2.38861e-16	MA	microneme associated antigen
PF3D7_0906500	-1.33161	1.16221e-49	N/A	arginase
PF3D7_1039000	-1.3288	4.62428e-48	FIKK10.2	serine/threonine protein kinase, FIKK family
PF3D7_1132100	-1.328	0.0389848	N/A	RNA-binding protein, putative
PF3D7_1352200	-1.32471	4.88775e-46	UTP15	U3 small nucleolar RNA-associated protein 15, putative
PF3D7_1322100	-1.31721	7.32736e-53	SET2	histone-lysine N-methyltransferase SET2
PF3D7_0730900	-1.31501	4.943e-53	PTP4	EMP1-trafficking protein
PF3D7_0725600	-1.31369	3.89331e-05	N/A	18S ribosomal RNA
PF3D7_1227800	-1.31294	1.54981e-49	ELP3	elongator complex protein 3, putative
PF3D7_0804300	-1.3106	1.06899e-30	N/A	zinc finger protein, putative
PF3D7_1343700	-1.30575	2.00269e-46	Kelch13	kelch protein K13
PF3D7_0104300	-1.30115	2.2407e-53	UBP1	ubiquitin carboxyl-terminal hydrolase 1, putative
PF3D7_0412900	-1.30041	1.12999e-13	VAR	erythrocyte membrane protein 1, PfEMP1
PF3D7_0936600	-1.29883	1.5576e-27	GEXP5	gametocyte exported protein 5
PF3D7_0320400	-1.29565	1.36408e-05	Cap380	oocyst capsule protein Cap380
PF3D7_0112300	-1.2955	6.57512e-14	N/A	18S ribosomal RNA
PF3D7_0203700	-1.29467	2.4804e-44	MAK16	protein MAK16, putative
PF3D7_1300400	-1.28992	0.0263515	RIF	rifin
PF3D7_0107500	-1.28337	1.44139e-77	NCR1	Niemann-Pick type C1-related protein
PF3D7_0531600	-1.28295	5.88076e-05	N/A	18S ribosomal RNA
PF3D7_0214400	-1.27935	5.05345e-31	N/A	protein LTV1, putative
PF3D7_0112900	-1.27905	8.07396e-09	N/A	Plasmodium exported protein, unknown function
PF3D7_0716200	-1.27799	7.8636e-55	N/A	PDCD2 domain-containing protein, putative
PF3D7_1148600	-1.27485	3.7946e-15	N/A	18S ribosomal RNA
PF3D7_0729400	-1.27372	9.55374e-40	N/A	ribosome biogenesis protein BRX1, putative
PF3D7_1143800	-1.27023	3.34997e-39	CAP93	oocyst capsule protein Cap93, putative
PF3D7_0420900	-1.26805	2.6639e-12	VAR	erythrocyte membrane protein 1, PfEMP1
PF3D7_1040300	-1.26778	0.0022291	RIF	rifin
PF3D7_0425800	-1.26647	0.00442902	VAR	erythrocyte membrane protein 1, PfEMP1
PF3D7_1371000	-1.26419	1.85822e-15	N/A	18S ribosomal RNA
PF3D7_1334700	-1.25804	6.61753e-30	MSRP7	MSP7-like protein
PF3D7_0716100	-1.25477	3.77059e-33	SDA1	protein SDA1, putative
PF3D7_1035900	-1.24714	2.62439e-44	MAAP	merozoites-associated armadillo repeats protein
PF3D7_1465400	-1.24011	1.76879e-18	N/A	conserved protein, unknown function
PF3D7_0925900	-1.23716	1.35089e-61	LCN	lipocalin
PF3D7_0413100	-1.23678	2.41151e-12	VAR	erythrocyte membrane protein 1, PfEMP1
PF3D7_0507400	-1.23568	9.7745e-22	SUB1-ProM	subtilisin propeptide-like protein
PF3D7_1008800	-1.2344	1.62683e-45	NOP5	nucleolar protein 5, putative
PF3D7_1035800	-1.23257	4.69105e-19	M712	probable protein, unknown function
PF3D7_0312900	-1.22509	0.0433706	N/A	hypothetical protein
PF3D7_0219900	-1.22221	8.49793e-11	N/A	Plasmodium exported protein, unknown function
PF3D7_0113900	-1.21842	2.81777e-13	CBP1	CX3CL1-binding protein 1
PF3D7_1335200	-1.21814	0.0215321	RH6	reticulocyte binding protein homologue 6, pseudogene
PF3D7_0400400	-1.21617	0.0360141	VAR	erythrocyte membrane protein 1, PfEMP1
PF3D7_1040200	-1.21121	2.67142e-05	N/A	stevor
PF3D7_0425600	-1.21049	9.67195e-06	RIF	rifin, pseudogene
PF3D7_1366100	-1.20087	2.83266e-16	DIP13	DIP13 homolog, putative
PF3D7_1317900	-1.19941	1.18328e-16	NOC4	nucleolar complex protein 4, putative
PF3D7_0725300	-1.19679	2.13404e-24	N/A	WD repeat-containing protein, putative
PF3D7_0725800	-1.19652	0.000889298	N/A	5.8S ribosomal RNA
PF3D7_0931100	-1.19538	3.06727e-38	N/A	nucleolar protein Nop52, putative
PF3D7_0920800	-1.19535	4.03774e-24	IMPDH	inosine-5'-monophosphate dehydrogenase
PF3D7_1426500	-1.19412	0.00027692	ABCG2	ABC transporter G family member 2
PF3D7_1229800	-1.19358	6.18334e-53	MyoJ	myosin J, putative
PF3D7_1000600	-1.18644	1.15639e-06	RIF	rifin
PF3D7_1478800	-1.18475	2.327e-08	N/A	Plasmodium exported protein, unknown function
PF3D7_0112700	-1.18234	2.59722e-14	N/A	28S ribosomal RNA
PF3D7_1149800	-1.17863	0.0317458	RIF	rifin
PF3D7_1226200	-1.17511	0.0399925	N/A	conserved Plasmodium protein, unknown function
PF3D7_0818800	-1.17299	6.29418e-16	IMP4	U3 small nucleolar ribonucleoprotein protein IMP4, putative
PF3D7_1347700	-1.16923	2.83667e-52	ECT	ethanolamine-phosphate cytidylyltransferase
PF3D7_1416400	-1.16858	7.0498e-09	N/A	conserved protein, unknown function
PF3D7_0102600	-1.16505	2.67316e-13	FIKK1	serine/threonine protein kinase, FIKK family
PF3D7_1147200	-1.16287	5.65572e-05	N/A	tubulin--tyrosine ligase, putative
PF3D7_1010300	-1.15886	4.42619e-57	SDH4	succinate dehydrogenase subunit 4, putative
PF3D7_1345100	-1.15872	1.04328e-14	TRX2	thioredoxin 2
PF3D7_0609700	-1.15574	6.8131e-54	KIC6	protein KIC6
PF3D7_1237200	-1.15485	7.83263e-34	N/A	conserved Plasmodium protein, unknown function
PF3D7_0724500	-1.1544	0.0393895	N/A	conserved Plasmodium protein, unknown function
PF3D7_1333600	-1.15306	2.38993e-31	UTP4	U3 small nucleolar RNA-associated protein 4, putative
PF3D7_1229100	-1.14303	1.55409e-45	MRP2	multidrug resistance-associated protein 2
PF3D7_1253000	-1.14243	9.67875e-52	GECO	gametocyte erythrocyte cytosolic protein
PF3D7_1475800	-1.14074	1.06482e-09	N/A	conserved Plasmodium protein, unknown function
PF3D7_1454200	-1.13855	0.000630363	N/A	conserved Plasmodium protein, unknown function
PF3D7_0700300	-1.13703	0.000534743	RIF	rifin
PF3D7_0726000	-1.13317	3.32499e-23	N/A	28S ribosomal RNA
PF3D7_1401500	-1.13117	8.79057e-12	N/A	esterase, putative
PF3D7_0421100	-1.1296	1.35213e-10	VAR	erythrocyte membrane protein 1, PfEMP1
PF3D7_0832200	-1.12656	5.13084e-10	N/A	Plasmodium exported protein (PHISTa-like), unknown function
PF3D7_1407100	-1.12616	2.12182e-23	NOP1	rRNA 2'-O-methyltransferase fibrillarin, putative
PF3D7_1371300	-1.11438	1.05241e-15	N/A	28S ribosomal RNA
PF3D7_0814700	-1.11236	0.0041243	N/A	conserved Plasmodium protein, unknown function
PF3D7_0532000	-1.11002	1.18925e-22	N/A	28S ribosomal RNA
PF3D7_1453500	-1.10434	0.0281839	NTH	NAD(P) transhydrogenase, putative
PF3D7_1100500	-1.10387	0.00124432	RIF	rifin
PF3D7_1004100	-1.10383	0.0216873	N/A	conserved Plasmodium protein, unknown function
PF3D7_1148640	-1.10215	7.98336e-18	N/A	28S ribosomal RNA
PF3D7_1018600	-1.09586	2.54701e-32	N/A	tRNA wybutosine-synthesizing protein, putative
PF3D7_1429500	-1.09207	3.00461e-05	DPH2	diphthamide biosynthesis protein 2, putative
PF3D7_1240600	-1.09207	2.51158e-06	VAR	erythrocyte membrane protein 1, PfEMP1
PF3D7_1247900	-1.08641	3.73012e-11	UTP11	U3 small nucleolar RNA-associated protein 11, putative
PF3D7_0314100	-1.08335	1.09228e-24	N/A	vesicle transport v-SNARE protein, putative
PF3D7_0531800	-1.08304	0.00598597	N/A	5.8S ribosomal RNA
PF3D7_1446100	-1.07961	0.0401366	N/A	conserved Plasmodium protein, unknown function
PF3D7_0937500	-1.07911	0.000730248	RIF	rifin
PF3D7_0305300	-1.07844	1.49743e-27	N/A	transporter, putative
PF3D7_1213900	-1.0762	7.77292e-35	N/A	W2 domain-containing protein, putative
PF3D7_0628400	-1.0762	0.0196449	N/A	protease, putative
PF3D7_1431200	-1.07556	7.57569e-18	N/A	OST-HTH associated domain protein, putative
PF3D7_1149300	-1.07256	1.1293e-05	FIKK11	serine/threonine protein kinase, FIKK family
PF3D7_0209700	-1.06983	5.37843e-34	N/A	RING zinc finger protein, putative
PF3D7_0206200	-1.06779	1.38376e-27	PAT	pantothenate transporter
PF3D7_1354300	-1.06655	5.92896e-40	N/A	large subunit rRNA methyltransferase, putative
PF3D7_1340300	-1.06642	8.6304e-28	N/A	nucleolar complex protein 2, putative
PF3D7_0509400	-1.06396	4.76944e-46	RNAPI	RNA polymerase I
PF3D7_0631900	-1.06298	0.0232809	N/A	stevor
PF3D7_0223100	-1.06225	0.0494467	RIF	rifin
PF3D7_0115600	-1.05481	3.55362e-12	RIF	rifin
PF3D7_1420700	-1.05459	2.85421e-45	P113	surface protein P113
PF3D7_1020700	-1.05124	2.29117e-22	N/A	N-acetyltransferase, GNAT family, putative
PF3D7_0709000	-1.04711	1.31743e-28	CRT	chloroquine resistance transporter
PF3D7_1410200	-1.04612	4.90381e-34	CTPS	CTP synthase
PF3D7_1036300	-1.04505	4.17461e-06	DBLMSP2	duffy binding-like merozoite surface protein 2
PF3D7_1123900	-1.04287	1.60795e-14	SNU13	13 kDa ribonucleoprotein-associated protein, putative
PF3D7_1030200	-1.04263	2.93111e-33	CLAMP	claudin-like apicomplexan microneme protein, putative
PF3D7_1213700	-1.04211	1.02725e-13	RPB8	DNA-directed RNA polymerases I, II, and III subunit RPABC3, putative
PF3D7_0831700	-1.03871	8.53983e-37	HSP70x	heat shock protein 70
PF3D7_0916600	-1.03818	8.34716e-06	N/A	methyltransferase, putative
PF3D7_0814600	-1.03783	3.45261e-05	SIMP	structural integrity maintenance protein SIMP, putative
PF3D7_1022100	-1.03757	2.64834e-09	N/A	methyltransferase, putative
PF3D7_0220400	-1.03725	0.0145305	N/A	DnaJ protein, putative, pseudogene
PF3D7_0921800	-1.03559	3.75856e-15	RPF1	ribosome production factor 1, putative
PF3D7_1024800	-1.03555	2.55247e-34	EXP3	exported protein 3
PF3D7_1433500	-1.03319	1.81427e-48	TOP2	DNA topoisomerase 2
PF3D7_1332200	-1.02817	4.12321e-26	N/A	conserved protein, unknown function
PF3D7_0420300	-1.02701	1.08817e-48	ApiAP2	AP2 domain transcription factor, putative
PF3D7_1251500	-1.02665	2.47639e-20	DRS1	ATP-dependent RNA helicase DRS1, putative
PF3D7_0600300	-1.02451	0.00282508	RIF	rifin
PF3D7_0902000	-1.01854	3.25911e-06	FIKK9.1	serine/threonine protein kinase, FIKK family
PF3D7_1425900	-1.01632	3.11418e-09	N/A	protein HGH1, putative
PF3D7_0500600	-1.01208	9.9392e-05	N/A	stevor, pseudogene
PF3D7_1115300	-1.0109	4.416e-25	FP2B	cysteine proteinase falcipain 2b
PF3D7_1457700	-1.00438	2.0372e-16	N/A	large ribosomal subunit nuclear export factor, putative
PF3D7_0606600	-1.00378	1.15466e-38	N/A	WD repeat-containing protein, putative
PF3D7_1423300	-1.00369	1.32135e-33	PP7	serine/threonine protein phosphatase 7
PF3D7_1029200	-1.00249	2.45733e-05	N/A	WD repeat-containing protein, putative
PF3D7_1312500	-1.00172	5.3804e-16	N/A	conserved Plasmodium protein, unknown function
